# Supplementary material for: Mechanistic Approach on Melatonin-Induced Hormesis of Photosystem II Function in the Medicinal Plant Mentha spicata
Source: Plants (Basel). 2023 Nov 29;12(23):4025. doi: 10.3390/plants12234025 (PMC10708495; doi:10.3390/plants12234025)
Supplement: Supplementary file 1 [file plants-12-04025-s001.zip]

Archive with 1 entries (1 files):
- plants-2739375-supplementary.pdf
